# Supplementary material for: Loss of effort in chronic low-back pain patients: Motivational anhedonia in chronic pain
Source: PLoS One. 2025 Aug 20;20(8):e0317980. doi: 10.1371/journal.pone.0317980 (PMC12367136; doi:10.1371/journal.pone.0317980)
Supplement: S1 Data — (XLSX) [file pone.0317980.s005.xlsx]

## Sheet: EEfRT
ID	Group	All	Low_Prob	Mid_Prob	High_Prob	Low_Rew	Mid_Rew	High_Rew	Low_Prob_Low_Rew	Low_Prob_Mid_Rew	Low_Prob_High_Rew	Mid_Prob_Low_Rew	Mid_Prob_Mid_Rew	Mid_Prob_High_Rew	High_Prob_Low_Rew	High_Prob_Mid_Rew	High_Prob_High_Rew	TrialCount
1025	CBP	0.765393	0	0.955317	1.0472	0.47668	0.897445	0.982794	0	0	0	0.563943	1.15026	1.5708	0.61548	1.5708	1.5708	63
1029	CBP	1.03573	1.0472	1.07991	0.977597	0.974053	1.23096	0.901832	0.785398	1.15026	1.5708	1.1832	1.5708	0.684719	0.955317	1.15026	0.785398	55
1030	CBP	0.286757	0	0.420534	0.25268	0.231477	0.339837	0.281035	0	0	0	0	0.61548	0.463648	0.420534	0	0	88
1031	CBP	0.886077	0.911738	0.785398	0.977597	0.811726	1.15026	0.668964	0.955317	1.15026	0.523599	0.563943	0.955317	0.886077	0.955317	1.5708	0.523599	50
1032	CBP	0.438149	0.361367	0.420534	0.523599	0.408638	0.490883	0.403057	0	0.61548	0	0	0.420534	0.684719	0.785398	0.420534	0	71
1033	CBP	0.321751	0	0.339837	0.447832	0.231477	0.420534	0.281035	0	0	0	0	0.420534	0.463648	0.420534	0.61548	0	81
1034	CBP	0.535071	0.447832	0.490883	0.659058	0.231477	0.729728	0.588003	0.420534	0.61548	0	0	0.61548	0.684719	0	0.955317	0.785398	75
1035	CBP	0.463648	0.361367	0.490883	0.523599	0.330423	0.555121	0.501093	0.420534	0.420534	0	0	0.785398	0.463648	0.420534	0.420534	0.785398	74
1037	CBP	0.825441	0.523599	0.955317	0.977597	0.596743	1.07991	0.823898	0.420534	0.785398	0	0.713724	1.15026	1.10715	0.61548	1.5708	1.0472	57
1039	CBP	0.438149	0.361367	0.61548	0.25268	0.47668	0.420534	0.403057	0.420534	0.420534	0	0.713724	0.420534	0.684719	0	0.420534	0	83
1040	CBP	0.601264	0.523599	0.729728	0.523599	0.538663	0.673352	0.588003	0.420534	0.785398	0	0.713724	0.785398	0.684719	0.420534	0.420534	0.785398	81
1042	CBP	0.488205	0.447832	0.420534	0.5932	0.408638	0.61548	0.403057	0.420534	0.61548	0	0.387597	0.420534	0.463648	0.420534	0.785398	0.523599	78
1044	CBP	0.353742	0	0.237941	0.5932	0	0.420534	0.501093	0	0	0	0	0	0.463648	0	0.785398	0.785398	79
1045	CBP	0.622533	0.5932	0.61548	0.659058	0.596743	0.555121	0.746899	0.61548	0.61548	0.523599	0.563943	0.420534	0.886077	0.61548	0.61548	0.785398	66
1047	CBP	0.684719	0.523599	0.61548	0.911738	0.652251	0.673352	0.746899	0.61548	0.420534	0.523599	0.563943	0.61548	0.684719	0.785398	0.955317	1.0472	62
1048	CBP	0.141897	0	0.237941	0	0	0	0.281035	0	0	0	0	0	0.463648	0	0	0	95
1060	CBP	0.745355	0.659058	0.673352	0.911738	0.652251	0.729728	0.901832	0.785398	0.61548	0.523599	0.563943	0.61548	0.886077	0.61548	0.955317	1.5708	63
1061	CBP	0.201358	0	0.339837	0	0	0.237941	0.281035	0	0	0	0	0.420534	0.463648	0	0	0	88
1062	CBP	0.825441	0.848062	0.841069	0.785398	0.652251	0.785398	1.16774	0.785398	0.61548	1.5708	0.563943	0.955317	1.10715	0.61548	0.785398	1.0472	59
1064	CBP	0.463648	0.361367	0.420534	0.5932	0.231477	0.555121	0.588003	0	0.420534	0.523599	0.387597	0.61548	0	0	0.61548	1.0472	76
1067	CBP	0.57964	0.25268	0.61548	0.785398	0.47668	0.61548	0.668964	0.420534	0	0	0.387597	0.785398	0.684719	0.61548	0.785398	1.0472	73
1070	CBP	0.463648	0.25268	0.490883	0.5932	0.231477	0.61548	0.501093	0	0	0.523599	0	0.61548	0.684719	0.420534	0.955317	0	73
1072	CBP	0.488205	0	0.61548	0.5932	0.231477	0.61548	0.588003	0	0	0	0.387597	0.785398	0.684719	0	0.785398	0.785398	77
1073	CBP	0.57964	0.361367	0.555121	0.785398	0	0.729728	0.823898	0	0.61548	0	0	0.61548	0.886077	0	0.955317	1.5708	81
1074	CBP	0.353742	0.361367	0.339837	0.361367	0.231477	0.420534	0.403057	0	0.61548	0	0	0	0.684719	0.420534	0.420534	0	84
1080	CBP	0.886077	0.361367	0.955317	1.5708	0.75907	0.841069	1.16774	0	0	0.785398	0.713724	0.955317	1.5708	1.5708	1.5708	1.5708	57
1083	CBP	0.488205	0.25268	0.339837	0.785398	0.330423	0.420534	0.746899	0	0	0.523599	0	0	0.684719	0.61548	0.785398	1.0472	74
1085	CBP	0.705053	0.25268	0.841069	0.911738	0.330423	0.897445	0.901832	0	0.420534	0	0.387597	0.955317	1.5708	0.420534	1.5708	1.0472	61
1087	CBP	0.438149	0.361367	0.339837	0.5932	0.47668	0.490883	0.281035	0.420534	0.420534	0	0	0.420534	0.463648	0.785398	0.61548	0	72
1092	CBP	0.535071	0.523599	0.729728	0.25268	0.330423	0.420534	0.901832	0.420534	0	1.0472	0.387597	0.785398	1.10715	0	0	0.523599	67
1094	CBP	0.557599	0	0.420534	0.977597	0.231477	0.673352	0.746899	0	0	0	0	0.420534	0.684719	0.420534	1.5708	1.5708	71
1095	CBP	0.57964	0.447832	0.61548	0.659058	0.330423	0.729728	0.668964	0.420534	0.61548	0	0.387597	0.785398	0.684719	0	0.785398	1.0472	78
1097	CBP	0.557599	0.25268	0.673352	0.659058	0.231477	0.61548	0.823898	0.420534	0	0	0	0.785398	1.10715	0	0.785398	1.0472	73
1099	CBP	0.785398	0.848062	0.673352	0.848062	0.811726	0.897445	0.588003	1.15026	0.785398	0.523599	0.563943	0.785398	0.684719	0.785398	1.15026	0.523599	66
1108	CBP	0.57964	0	0.420534	1.0472	0.538663	0.61548	0.588003	0	0	0	0.387597	0.420534	0.463648	0.955317	1.15026	1.0472	75
1111	CBP	0.643501	0	0.729728	0.911738	0.408638	0.729728	0.823898	0	0	0	0.387597	0.785398	1.10715	0.61548	1.15026	1.0472	66
1114	CBP	0.463648	0	0.490883	0.659058	0.231477	0.490883	0.668964	0	0	0	0	0.420534	0.886077	0.420534	0.785398	0.785398	74
1207	CBP	0.825441	0.447832	1.07991	0.911738	0.538663	0.955317	1.0697	0	0.420534	0.785398	0.857072	1.15026	1.5708	0.420534	1.5708	1.0472	59
13007	CBP	0.805404	0.785398	0.785398	0.848062	0.75907	0.955317	0.668964	0.955317	0.785398	0.523599	0.563943	0.955317	0.886077	0.785398	1.15026	0.523599	54
13008	CBP	0.601264	0.5932	0.61548	0.5932	0.330423	0.555121	0.982794	0.420534	0.61548	0.785398	0.387597	0.420534	1.10715	0	0.61548	1.0472	78
13009	CBP	0.557599	0.361367	0.555121	0.722734	0.47668	0.61548	0.588003	0.420534	0	0.523599	0.387597	0.61548	0.684719	0.61548	0.955317	0.523599	66
13010	CBP	0.643501	0.447832	0.785398	0.659058	0.231477	0.785398	0.901832	0	0.61548	0.523599	0.387597	0.955317	1.10715	0	0.785398	1.0472	62
13011	CBP	0.353742	0.361367	0.339837	0.361367	0.231477	0.490883	0.281035	0.420534	0.420534	0	0	0.420534	0.463648	0	0.61548	0	85
13013	CBP	0.684719	0.722734	0.729728	0.5932	0.75907	0.555121	0.746899	0.955317	0.61548	0.523599	0.713724	0.61548	0.886077	0.61548	0.420534	0.785398	65
13014	CBP	0.664215	0.523599	0.729728	0.722734	0.706119	0.673352	0.588003	0.785398	0.420534	0	0.563943	0.785398	0.886077	0.785398	0.785398	0.523599	63
13015	CBP	0.411517	0.361367	0.420534	0.447832	0.47668	0.490883	0	0.420534	0.420534	0	0.387597	0.61548	0	0.61548	0.420534	0	87
13016	CBP	0.57964	0	0.555121	0.911738	0.47668	0.555121	0.746899	0	0	0	0.563943	0	0.886077	0.61548	1.15026	1.0472	64
13017	CBP	0.805404	0.911738	0.729728	0.785398	0.75907	0.955317	0.668964	0.955317	1.15026	0.523599	0.563943	0.785398	0.886077	0.785398	0.955317	0.523599	57
13018	CBP	0.684719	0.25268	0.61548	1.12296	0.408638	0.785398	0.901832	0	0	0.523599	0	0.785398	0.886077	0.785398	1.5708	1.5708	71
13019	CBP	0.601264	0.523599	0.490883	0.785398	0.408638	0.673352	0.746899	0.61548	0.61548	0	0.387597	0.420534	0.684719	0	0.955317	1.5708	64
13020	CBP	0.557599	0.523599	0.555121	0.5932	0.231477	0.61548	0.823898	0	0.420534	1.0472	0.387597	0.61548	0.684719	0	0.785398	0.785398	67
13021	CBP	0.906581	0.659058	0.841069	1.31812	0.75907	0.897445	1.16774	0.420534	0.61548	1.0472	0.563943	0.785398	1.5708	1.5708	1.5708	1.0472	61
13022	CBP	0.463648	0	0.555121	0.5932	0	0.490883	0.746899	0	0	0	0	0.61548	0.886077	0	0.61548	1.0472	76
13023	CBP	0.745355	0.523599	0.841069	0.848062	0.408638	0.785398	1.16774	0	0.420534	1.0472	0.387597	0.955317	1.5708	0.61548	0.955317	1.0472	63
13024	CBP	0.601264	0	0.555121	0.977597	0.538663	0.61548	0.668964	0	0	0	0.387597	0.61548	0.684719	0.955317	0.955317	1.0472	71
13025	CBP	0.557599	0.447832	0.61548	0.5932	0.330423	0.673352	0.668964	0.420534	0.420534	0.523599	0.387597	0.785398	0.684719	0	0.785398	0.785398	70
13026	CBP	1.24905	1.12296	1.33286	1.31812	1.24037	1.23096	1.28976	1.15026	0.955317	1.5708	1.1832	1.5708	1.5708	1.5708	1.5708	1.0472	51
13027	CBP	0.601264	0.361367	0.673352	0.722734	0.538663	0.490883	0.823898	0	0.420534	0.523599	0.563943	0.61548	0.886077	0.785398	0.420534	1.0472	69
13028	CBP	0.643501	0.659058	0.673352	0.5932	0.408638	0.61548	0.982794	0	0.785398	1.0472	0.387597	0.61548	1.10715	0.61548	0.420534	0.785398	66
13029	CBP	0.622533	0	0.729728	0.848062	0.408638	0.555121	0.982794	0	0	0	0.713724	0	1.5708	0	1.15026	1.5708	72
13030	CBP	0.825441	0.785398	0.841069	0.848062	0.75907	1.01568	0.668964	0.955317	0.785398	0.523599	0.713724	0.955317	0.886077	0.61548	1.5708	0.523599	50
13032	CBP	0.353742	0	0.339837	0.523599	0.330423	0.339837	0.403057	0	0	0	0	0.420534	0.463648	0.61548	0.420534	0.523599	80
13033	CBP	0.511973	0	0.420534	0.848062	0.231477	0.555121	0.746899	0	0	0	0.387597	0	0.684719	0	1.15026	1.5708	78
1432	CBP	0.745355	0.848062	0.785398	0.5932	0.596743	0.841069	0.823898	0.785398	0.955317	0.785398	0.387597	0.955317	1.10715	0.61548	0.61548	0.523599	65
1570	CBP	0.643501	0.5932	0.729728	0.5932	0.408638	0.729728	0.823898	0.420534	0.61548	0.785398	0.387597	0.955317	0.886077	0.420534	0.61548	0.785398	64
1746	CBP	0.643501	0.25268	0.61548	0.977597	0.47668	0.673352	0.823898	0	0.420534	0	0.387597	0.420534	1.10715	0.785398	1.15026	1.0472	66
1886	CBP	1.05882	0.722734	1.15026	1.5708	0.974053	1.15026	1.0697	0.61548	0.785398	0.785398	1.00685	1.5708	1.10715	1.5708	1.5708	1.5708	55
1906	CBP	0.535071	0.25268	0.420534	0.848062	0	0.729728	0.668964	0	0.420534	0	0	0.420534	0.684719	0	1.5708	1.0472	69
1943	CBP	0.601264	0.25268	0.61548	0.848062	0.408638	0.61548	0.823898	0	0.420534	0	0.563943	0.420534	0.886077	0.420534	0.955317	1.5708	77
1952	CBP	0.805404	0.722734	0.841069	0.848062	0.652251	0.785398	1.0697	0.785398	0.61548	0.785398	0.563943	0.785398	1.5708	0.61548	0.955317	1.0472	58
2002	CBP	0.705053	0.361367	0.729728	0.977597	0.330423	0.897445	0.901832	0	0.61548	0	0	0.955317	1.10715	0.61548	1.15026	1.5708	71
2011	CBP		1.10715	1.15026	1.30964	0.955317	1.5708	1.28976	0.684719	1.5708	1.5708	0.857072	1.5708	1.5708	1.5708	1.5708	1.0472	48
2014	CBP	0.438149	0.361367	0	0.722734	0.330423	0.490883	0.501093	0	0.61548	0	0	0	0	0.61548	0.61548	1.0472	79
2017	CBP	0.805404	0.361367	0.841069	1.20943	0.596743	0.955317	0.901832	0	0.61548	0	0.563943	0.955317	1.10715	0.955317	1.5708	1.5708	62
2024	CBP	0.684719	0.361367	0.555121	1.12296	0.47668	0.841069	0.746899	0	0.61548	0	0.387597	0.61548	0.684719	0.785398	1.5708	1.5708	71
2025	CBP	0.622533	0.25268	0.490883	1.0472	0.408638	0.673352	0.823898	0	0.420534	0	0	0.420534	0.886077	0.785398	1.15026	1.5708	71
2027	CBP	0.664215	0.361367	0.61548	0.977597	0.538663	0.729728	0.746899	0	0.420534	0.523599	0.387597	0.785398	0.684719	0.955317	0.955317	1.0472	63
2028	CBP	0.622533	0.25268	0.673352	0.848062	0.231477	0.673352	0.982794	0	0.420534	0	0	0.61548	1.5708	0.420534	0.955317	1.5708	65
2074	CBP	0.463648	0.25268	0.420534	0.659058	0	0.490883	0.746899	0	0.420534	0	0	0	0.886077	0	0.785398	1.0472	74
2076	CBP	0.745355	0.523599	0.785398	0.911738	0.330423	1.01568	0.901832	0	0.785398	0.523599	0	1.15026	1.10715	0.61548	1.15026	1.0472	64
2094	CBP	0.622533	0.25268	0.61548	0.911738	0.330423	0.785398	0.746899	0	0.420534	0	0	0.785398	0.886077	0.61548	1.15026	1.0472	64
1415	HC	0.643501	0.25268	0.841069	0.722734	0.231477	0.785398	0.901832	0	0.420534	0	0.387597	0.955317	1.5708	0	0.955317	1.0472	69
16001	HC	0.765393	0.785398	0.841069	0.659058	0.596743	0.841069	0.901832	0.785398	0.61548	1.0472	0.563943	1.15026	0.886077	0.420534	0.785398	0.785398	66
16002	HC	0.535071	0.25268	0.420534	0.848062	0.330423	0.61548	0.668964	0	0.420534	0	0.387597	0	0.684719	0.420534	1.15026	1.0472	75
16003	HC	0.664215	0.5932	0.729728	0.659058	0.811726	0.61548	0.501093	0.420534	0.785398	0.523599	1.00685	0.420534	0.684719	0.955317	0.61548	0	67
16004	HC	0.557599	0.447832	0.555121	0.659058	0.330423	0.555121	0.823898	0	0.420534	0.785398	0.563943	0	0.886077	0	0.955317	0.785398	71
16005	HC	0.488205	0	0.237941	0.911738	0.330423	0.555121	0.588003	0	0	0	0	0	0.463648	0.61548	1.15026	1.0472	76
16007	HC	0.353742	0.447832	0.339837	0.25268	0.408638	0.339837	0.281035	0.420534	0.61548	0	0.563943	0	0	0	0	0.523599	83
1759	HC	0.488205	0.659058	0.420534	0.361367	0.408638	0.555121	0.501093	0.420534	0.955317	0.523599	0	0.420534	0.684719	0.61548	0	0	79
1760	HC	0.664215	0.361367	0.729728	0.848062	0.538663	0.673352	0.823898	0	0.420534	0.523599	0.563943	0.785398	0.886077	0.785398	0.785398	1.0472	68
1873	HC	1.13265	0.911738	1.23096	1.31812	0.918545	1.23096	1.5708	0.61548	0.955317	1.5708	1.00685	1.5708	1.5708	1.15026	1.5708	1.5708	55
1929	HC	0.643501	0.361367	0.490883	1.0472	0.596743	0.785398	0.501093	0.420534	0.420534	0	0.563943	0.61548	0	0.785398	1.5708	1.0472	68
1936	HC	0.745355	0.447832	0.897445	0.848062	0.47668	0.841069	0.982794	0	0.420534	0.785398	0.563943	1.15026	1.10715	0.61548	0.955317	1.0472	63
1990	HC	0.785398	0.659058	0.841069	0.848062	0.330423	0.955317	1.16774	0	0.785398	1.0472	0.387597	1.15026	1.10715	0.420534	0.955317	1.5708	63
2031	HC	1.24905	1.20943	1.15026	1.5708	1.16216	1.23096	1.5708	1.15026	1.15026	1.5708	1.00685	1.15026	1.5708	1.5708	1.5708	1.5708	52
2032	HC	0.643501	0.25268	0.420534	1.20943	0.538663	0.673352	0.746899	0	0.420534	0	0.387597	0	0.684719	0.955317	1.5708	1.5708	70
2046	HC	0.886077	0.659058	1.01568	0.977597	0.596743	1.07991	1.0697	0.420534	0.785398	0.785398	0.857072	1.15026	1.10715	0.420534	1.5708	1.5708	57
2064	HC	0.927295	0.361367	1.23096	1.20943	0.811726	1.07991	0.901832	0	0.61548	0	1.00685	1.5708	1.5708	1.15026	1.5708	1.0472	53
2067	HC	0.601264	0.25268	0.61548	0.848062	0.330423	0.729728	0.746899	0	0.420534	0	0.387597	0.61548	0.886077	0.420534	1.15026	1.0472	71
2068	HC	0.725253	0.523599	0.673352	0.977597	0.47668	0.785398	0.982794	0.420534	0.61548	0.523599	0.387597	0.61548	1.10715	0.61548	1.15026	1.5708	67
2071	HC	0.825441	0.659058	0.955317	0.848062	0.596743	0.955317	0.982794	0.61548	0.61548	0.785398	0.563943	1.5708	1.10715	0.61548	0.955317	1.0472	60
2079	HC	0.622533	0.25268	0.673352	0.848062	0.47668	0.673352	0.746899	0	0.420534	0	0.563943	0.61548	0.886077	0.61548	0.955317	1.0472	76
2082	HC	1.24905	1.12296	1.33286	1.31812	1.16216	1.5708	1.16774	0.955317	1.5708	1.0472	1.1832	1.5708	1.5708	1.5708	1.5708	1.0472	53
2083	HC	0.643501	0.25268	0.420534	1.20943	0.47668	0.785398	0.668964	0	0.420534	0	0	0.61548	0.463648	0.955317	1.5708	1.5708	66
2085	HC	0.765393	0.25268	1.01568	0.911738	0.47668	1.01568	0.823898	0	0.420534	0	0.713724	1.5708	1.10715	0.420534	1.5708	1.0472	61
2088	HC	0.601264	0.25268	0.555121	0.911738	0.408638	0.61548	0.823898	0	0.420534	0	0.387597	0	1.10715	0.61548	1.15026	1.0472	75
3011	HC	0.535071	0.5932	0.420534	0.5932	0.47668	0.61548	0.501093	0.420534	0.955317	0	0	0.420534	0.684719	0.785398	0.420534	0.523599	75
3012	HC	0.247467	0.25268	0.237941	0.25268	0	0.237941	0.403057	0	0	0.523599	0	0.420534	0	0	0	0.523599	87
3015	HC	0.557599	0	0.61548	0.785398	0.330423	0.673352	0.668964	0	0	0	0	0.955317	0.684719	0.61548	0.785398	1.0472	77
3017	HC	0.643501	0.25268	0.61548	0.977597	0.408638	0.785398	0.746899	0	0.420534	0	0.387597	0.785398	0.684719	0.61548	1.15026	1.5708	67
3020	HC	0.643501	0.361367	0.729728	0.785398	0.330423	0.897445	0.668964	0	0.61548	0	0	1.15026	0.886077	0.61548	0.955317	0.785398	67
3023	HC	0.557599	0	0.555121	0.848062	0.330423	0.61548	0.746899	0	0	0	0	0.61548	0.886077	0.61548	0.955317	1.0472	71
3024	HC	0.463648	0.25268	0.420534	0.659058	0.231477	0.555121	0.588003	0	0.420534	0	0	0.420534	0.684719	0.420534	0.785398	0.785398	80
3025	HC	0.705053	0.447832	0.673352	0.977597	0.47668	0.841069	0.823898	0	0.61548	0.523599	0.387597	0.785398	0.886077	0.785398	1.15026	1.0472	66
3033	HC	0.601264	0.25268	0.61548	0.848062	0.231477	0.785398	0.746899	0	0	0.523599	0	0.955317	0.684719	0.420534	1.15026	1.0472	68
3034	HC	0.463648	0.447832	0.339837	0.5932	0.408638	0.420534	0.588003	0.420534	0.61548	0	0	0	0.684719	0.61548	0.420534	0.785398	78
3036	HC	0.705053	0.447832	0.673352	0.977597	0.47668	0.841069	0.823898	0	0.61548	0.523599	0.387597	0.785398	0.886077	0.785398	1.15026	1.0472	66
3037	HC	0.805404	0.785398	0.785398	0.848062	0.75907	0.955317	0.668964	0.955317	0.785398	0.523599	0.563943	0.955317	0.886077	0.785398	1.15026	0.523599	53
3038	HC		1.12296	0.955317	1.10715	0.974053	1.06435	1.16774	1.15026	0.955317	1.5708	0.713724	1.15026	1.10715	1.15026	1.10715	1.0472	49
3039	HC	0.643501	0.25268	0.673352	0.911738	0.231477	0.673352	1.0697	0	0	0.523599	0	0.61548	1.5708	0.420534	1.15026	1.5708	67
3041	HC	0.745355	0.447832	0.841069	0.911738	0.408638	0.897445	0.982794	0	0.420534	0.785398	0.563943	0.955317	1.10715	0.420534	1.5708	1.0472	64
3042	HC	0.247467	0	0.339837	0.25268	0.231477	0.237941	0.281035	0	0	0	0	0.420534	0.463648	0.420534	0	0	91
3043	HC	0.57964	0.447832	0.61548	0.659058	0.330423	0.673352	0.746899	0	0.420534	0.785398	0.387597	0.61548	0.886077	0.420534	0.955317	0.523599	76
3048	HC	0.511973	0.447832	0.555121	0.523599	0.330423	0.490883	0.746899	0.420534	0.420534	0.523599	0.387597	0.61548	0.684719	0	0.420534	1.0472	66

## Sheet: Demographic
ID	Groups	Sites	Age	Sex	BMI	Handedness	Education	BDI	BAI	VAS1	VAS2	avgVAS
1025	CBP	UR	22	1	28.58		15	26	5	60	31	45.5
1029	CBP	UR	69	0	25.1		16	14	7	29	33	31
1030	CBP	UR	53	1	24.03		13	4	5	50	40	45
1031	CBP	UR	59	0	28.83		20	0	0
1032	CBP	UR	51	1	23.08		21	8	4	58	61	59.5
1033	CBP	UR	46	0	27.12		14	6	0	75	65	70
1034	CBP	UR	25	0	22.8		18	1	2	52	30	41
1035	CBP	UR	64	0	18.41		14	1	0	43	30	36.5
1037	CBP	UR	71	1	30.18		14	0	2	36	25	30.5
1039	CBP	UR	72	0	25.11		12	8	5	48	46	47
1040	CBP	UR	65	1	28.34		14	6	0	65	66	65.5
1042	CBP	UR	67	1	46.48		16	7	18	36	50	43
1044	CBP	UR	55	0	25.09		18	0	0	55	22	38.5
1045	CBP	UR	60	0	28.58		17	1	0	25	30	27.5
1047	CBP	UR	66	0	30.7		18	8	1	72	69	70.5
1048	CBP	UR	72	0	28.69		18	6	4	50	60	55
1060	CBP	UR	73	0	27.37		16	0	2	63	65	64
1061	CBP	UR	39	1	33.9		12	5	5	56	63	59.5
1062	CBP	UR	57	0	27.61		16	20	12	30		30
1064	CBP	UR	60	1	30.72		15	13	7	65	70	67.5
1067	CBP	UR	50	1	24.62		20	4	6	24	15	19.5
1070	CBP	UR	22	1	27.5		16	32	20	70	80	75
1073	CBP	UR	23	1	27.3		17	7	20	60	45	52.5
1074	CBP	UR	62	0	25.8		18	12	4	75	68	71.5
1084	CBP	UR	62	0	28.12		17	11	9	35	40	37.5
1207	CBP	UR	60	1	34.02		16			60	56	58
13007	CBP	UR	58	0	27.44		15			63	34	48.5
13008	CBP	UR	58	0	32.85		16			9	7	8
13009	CBP	UR	73	1	29.59		18			41	50	45.5
13010	CBP	UR	61	0	50.11		14			40	42	41
13011	CBP	UR	60	1	26.52		16			25	18	21.5
13012	CBP	UR	58	0	34.06		12			56	71	63.5
13013	CBP	UR	68	0	30.38		16			30		30
13014	CBP	UR	64	0	27.88		16			12		12
13015	CBP	UR	70	1	18.54		16			25	50	37.5
13016	CBP	UR	61	1	26.52		18			16	26	21
13017	CBP	UR	67	0	29.11		14			32		32
13018	CBP	UR	57	0	27.64		16			2	7	4.5
13019	CBP	UR	27	0	27.86		20			9	5	7
13020	CBP	UR	66	0	31.79		16			52	41	46.5
13021	CBP	UR	24	1	22.59		16			14	10	12
13022	CBP	UR	18	0	29.65		13			11		11
13023	CBP	UR	20	1	27.88		15			38	11	24.5
13024	CBP	UR	67	0	19.79		6			11	12	11.5
13025	CBP	UR	61	0	22.98		17			26	33	29.5
13026	CBP	UR	19	1	20.78		14			55	45	50
13027	CBP	UR	19	0	29.21		15			58	39	48.5
13028	CBP	UR	25	1	27.79		16			56	43	49.5
13029	CBP	UR	22	1	22.79		16			29	21	25
13030	CBP	UR	50	1	34.7		18			11	22	16.5
13032	CBP	UR	69	1	29.08		13			47	17	32
13033	CBP	UR	19	1	20.33		15			25	28	26.5
1072	CBP	UR	45	0	32.1	R	18	1	1	30		30
1080	CBP	UR	25	0	23.1		16	7	3			74
1081	CBP	UR	73	1	36	R	12	6	10	74		74
1083	CBP	UR	54	0	27.4	R	16	14	7	66	0	33
1085	CBP	UR	30	0	22.8	R	16	4	6	40		40
1087	CBP	UR	60	1	35.6	R	16	6	18	70	60	65
1092	CBP	UR	74	0	27.8	R	15	5	3	74		74
1094	CBP	UR	25	0	25.8		16	8	5	70		70
1095	CBP	UR	20	1	24.4		13	0	0	60	66	63
1097	CBP	UR	20	0	34.4	R	14	3	4	40	28	34
1099	CBP	UR	58	1	46.8		16	3	1	50	30	40
1108	CBP	UR	52	1	26.7		16	8	5		60	60
1111	CBP	UR	26	1	32.1		18	13	46	87	85	86
1114	CBP	UR	58	1	25.8	Ambidextrous	14	2	12	65	90	77.5
1432	CBP	Yale	39	1	26.7		12	22	21	71	71	71
1570	CBP	Yale	22	0	20.8	75	18	10	11	33	33	33
1746	CBP	Yale	58	0	39.3	R	19	0	0	41.8	41.8	41.8
1886	CBP	Yale	21	0	21.2	L	17	0	2	24.5	24.5	24.5
1906	CBP	Yale	19	0	21.2	R	14.5	0	3	32.7	32.7	32.7
1943	CBP	Yale	32	1	17.3	80	14	0	2	59	59	59
1952	CBP	Yale	45	1	26	R	16	0	0	19.4	19.4	19.4
2002	CBP	Yale	27	1	26	R	16	14	13	23.5	23.5	23.5
2011	CBP	Yale	26	0		R	18	9	5	54.1	54.1	54.1
2014	CBP	Yale	53	1	23.9	85	16	2	0	22.4	22.4	22.4
2017	CBP	Yale	21	1	26.9	R	16	0	2	51	51	51
2024	CBP	Yale	18	0	20.8	R	13	2	7	50	50	50
2025	CBP	Yale	21	1	24.1	85	17	4	4	71.4	71.4	71.4
2027	CBP	Yale	18	1		R	12	21	12	57.1	57.1	57.1
2028	CBP	Yale	19	0	21	90	15	4	6	31	31	31
2074	CBP	Yale	20	0	20.9	85	15	12	11	66.6	66.6	66.6
2076	CBP	Yale	25	0	28.1	80	19	33	21	27.5	27.5	27.5
2094	CBP	Yale	37	0		R	20	2	7
3011	HC	UR	58	0	33.45		12	0	0
3012	HC	UR	76	0	28.73		19	0	1
3015	HC	UR	59	1	25.85		20	3	3
3017	HC	UR	49	1	24.13		18	1	0
3020	HC	UR	59	1	21.95		16	4	5
3023	HC	UR	51	1	30.13		16	3	0
3024	HC	UR	48	1	29.12		18	0	0
3025	HC	UR	51	0	28.13		18	0	0
3033	HC	UR	65	1	29.26		16	5	0
3037	HC	UR	47	1	25.53		21	10	4
3038	HC	UR	58	1	26.47		15	2	1
3039	HC	UR	45	1	26.95		16	3	4
3041	HC	UR	30	0	21.9		18	0	2
3042	HC	UR	35	1	18.65		20	11	7
3043	HC	UR	27	1	22.96		20	2	1
3044	HC	UR	52	1	25.06		18	0	9
16001	HC	UR	61	0	31.01		14
16002	HC	UR	65	0	27.97		18
16003	HC	UR	28	1	21.73		16
16004	HC	UR	57	1	24.63		16
16005	HC	UR	52	1	21.46		16
16007	HC	UR	20	0	24.27		14
3034	HC	UR	75	1	23.3	L	16	5	1
3036	HC	UR	65	1	18.1		17	0	0
3048	HC	UR	65	0	27.9	R	18	1	0
1415	HC	Yale	24	1		R	21	1	8
1759	HC	Yale	26	0	29.6	70	16	0	0
1760	HC	Yale	26	0	24.4	60	12	0	0
1873	HC	Yale	27	0	20	60	17	0	0
1929	HC	Yale	33	1	25.3	R	20	10	13
1936	HC	Yale	43	0	22.1	R	17	2	0
1990	HC	Yale	33	0		R	20	0	0
2031	HC	Yale	21	1		R	17	0	2
2032	HC	Yale	21	1		R	17	0	6
2046	HC	Yale	34	1	29.4	R	13	5	0
2064	HC	Yale	34	1	24.1	75	18	5	14
2067	HC	Yale	41	1	42	R	16	2	4
2068	HC	Yale	21	1		80	14	0	3
2071	HC	Yale	27	0	30.6	R	22	0	0
2079	HC	Yale	58	0		25	15	0	0
2082	HC	Yale	21	1		95	17	0	1
2083	HC	Yale	28	0		95	20	0	0
2085	HC	Yale	21	1	21.9	R	16	2	0
2088	HC	Yale	22	1		R	16	2	2

## Sheet: SV-model
ID	k	T	h	Fit	numTrials	BIC
1025	0.968605	1.06365	7.69598	10.03	59	32.2927
1029	0	0	0.702603	26.5366	50	64.8092
1030	10	10	52.8359	0	79	13.1083
1031	6.89194	3.08096	45.007	0	0	-Inf
1032	4.09141	1.10435	1.07497	20.8691	61	54.0709
1033	5.0802	6.67239	56.1626	0	71	12.788
1034	5.17958	0.519217	0.821557	19.7611	55	51.5442
1035	3.23855	0.598457	2.48606	15.7558	64	43.9882
1037	0.987939	0.706688	7.32115	7.56492	35	25.7959
1039	10	10	0.208489	38.8417	79	90.7917
1040	10	1.40923	0.201737	40.5134	77	94.0582
1042	1.04346	10	3.09926	29.4913	73	71.8539
1044	0.953815	9.99835	25.2127	2.92727	72	18.6845
1045	1.33495	10	3.36026	10.9446	40	32.9558
1047	10	0.496325	0.491797	7.88253	37	26.5978
1048	10	10	58.2257	0	91	13.5326
1060	0.668831	10	7.08609	10.0275	40	31.1216
1061	10	10	0.373177	21.5591	83	56.3747
1062	2.05504	0	1.50704	28.6898	55	69.4015
1064	1.77466	4.70373	2.85799	17.588	69	47.8783
1067	1.47313	2.07866	2.62371	25.6898	69	64.0819
1070	2.82981	1.7967	1.94544	16.0268	61	44.3862
1072	4.66192	0.71292	1.00611	22.416	70	57.5775
1073	2.16096	1.02667	2.98382	22.1209	77	57.2733
1074	10	0	0.717242	9.10263	74	31.1174
1080	0.0144627	6.4604	100	19.0621	51	49.9197
1081	4.4622	6.34224	25.3159	0	89	13.4659
1083	1.98792	1.55233	2.80174	20.2851	70	53.3156
1085	1.31826	0.767454	6.41514	10.7813	55	33.5846
1087	3.65113	1.83041	1.48913	13.6041	58	39.3896
1092	6.38014	3.14645	19.5492	0	42	11.213
1094	1.13596	2.17678	8.95524	8.26681	66	29.1026
1095	1.29076	9.99989	26.5326	2.12738	62	16.6362
1097	2.6033	0.601674	3.51405	15.4938	66	43.5565
1099	10	10	0.0411188	38.2681	56	88.6123
1108	0.385029	10	8.30404	23.318	70	59.3814
1111	1.3476	1.13503	4.89394	15.7988	61	43.9303
1114	2.35341	0.905373	2.44239	22.1875	66	56.944
1207	1.11909	0.609954	2.54496	22.7329	51	57.2613
13007	0.546086	4.30767	42.3868	0	0	-Inf
13008	5.03802	0.00422304	0.707601	38.5387	74	89.9896
13009	0.518273	10	4.84555	24.5157	55	61.0533
13010	3.12147	0.417156	10.2451	3.6179	39	18.2265
13011	8.94466	5.90232	26.152	0	73	12.8714
13013	10	10	0.0376276	41.0976	60	94.4782
13014	5.76056	0.570859	0.247174	20.8437	33	52.1769
13015	10	10	15.7285	0	74	12.9122
13016	0.62998	10	23.6567	2.449	50	16.6341
13017	3.43208	0	2.02765	1.957	4	8.07288
13018	0.94913	2.03099	3.5654	26.6681	67	65.9504
13019	1.72827	2.39603	3.31135	11.6613	49	34.9981
13020	3.46617	0.0792057	1.94444	24.7341	57	61.5974
13021	0.00912179	7.06219	100	23.5948	57	59.3188
13022	0.91448	10	16.7787	4.40783	64	21.2923
13023	2.83518	0.0269233	1.77801	28.2045	57	68.5382
13024	1.12979	3.74731	2.43157	29.824	67	72.2621
13025	3.5102	0.171439	1.72578	24.3092	58	60.7998
13026	0	1.01506	7.79308	8.44805	44	28.2487
13027	4.12733	0.235457	1.65153	14.9512	48	41.5159
13028	6.05026	0	0.574911	24.2216	51	60.2387
13029	1.95121	0.970235	3.07091	20.88	67	54.374
13030	0.906874	0.478261	12.2288	2.59484	5	10.018
13032	4.16956	10	1.13077	12.0731	67	36.7603
13033	2.24367	1.04036	6.53627	8.87261	74	30.6574
1415	2.17108	0.397922	5.86227	11.7557	65	36.0346
1432	9.41645	0	0.100277	36.5159	55	85.0539
1570	4.36365	0	1.31839	21.9742	51	55.7438
16001	1.74055	0.573471	0.441116	41.3847	61	95.1019
16002	1.52032	2.54535	3.3824	17.6573	70	48.0602
16003	3.07337	1.14506	0.173524	43.1373	63	98.7039
16004	3.91931	0.0556576	1.13237	31.7993	63	76.028
16005	0.922531	10	7.44015	6.53313	61	25.3989
16007	10	10	0.359213	21.0618	76	55.1159
1746	1.11266	1.6036	3.37143	23.8834	61	60.0995
1759	10	10	0.265087	29.2241	72	71.2783
1760	2.05525	0.820161	1.25174	35.6909	63	83.8112
1873	0.194423	0.805129	4.9513	15.3107	51	42.4168
1886	0.117438	1.56018	18.6353	13.0199	51	37.8352
1906	1.34421	1.92033	6.98517	8.64892	61	29.6305
1929	0.798361	5.15233	3.70171	21.9123	58	56.0058
1936	1.81392	0.570836	1.65959	28.5964	54	69.1597
1943	1.73927	1.3405	3.36189	21.1723	73	55.2159
1952	2.127	0.295855	1.3864	23.6975	41	58.5357
1990	1.83937	0.232499	3.90836	18.4092	59	49.0511
2002	1.64898	0.885027	3.45344	21.2695	67	55.1531
2011	0.39877	0.451506	7.20238	7.74049	44	26.8335
2014	0.632757	10	7.90976	17.1938	75	47.3401
2017	0.879359	1.23413	4.97737	17.5317	58	47.2447
2024	0.854906	2.00737	7.45622	15.3837	65	43.2905
2025	1.29956	1.93941	5.67605	11.7464	65	36.016
2027	1.24822	2.34641	2.50979	20.4025	49	52.4804
2028	1.9522	0.458487	2.98968	22.3129	60	56.9089
2031	0	0.486494	2.7061	13.5637	48	38.741
2032	0.571637	3.3463	9.54396	14.1026	66	40.7742
2046	1.15383	0.784058	2.69485	20.5214	46	52.5288
2064	0.0270684	4.15044	100	8.11481	47	27.7801
2067	1.70175	0.954656	3.89918	18.3101	67	49.2343
2068	1.53326	0.843205	2.72374	25.9501	63	64.3296
2071	1.70539	0.282526	1.63594	31.1649	58	74.5111
2074	2.58506	0.677775	100	0.118838	69	12.94
2076	1.43291	0.753014	3.04637	23.4949	60	59.2727
2079	1.77646	1.24398	2.81401	24.5708	72	61.9715
2082	0	2.19483	100	7.07193	49	25.8193
2083	0.419535	3.54072	15.6822	10.7825	62	33.9464
2085	1.04085	0.98507	5.92677	13.1711	57	38.4713
2088	1.93957	1.1334	2.6248	24.7443	71	62.2767
2094	1.66718	1.15897	2.77519	20.6115	55	53.245
3011	4.84444	10	0.534005	25.1064	59	62.4454
3012	9.84846	6.43473	93.3883	0	80	13.1461
3015	1.95226	1.50871	2.10659	28.6023	73	70.076
3017	1.24426	1.6982	3.20639	23.9718	63	60.373
3020	2.01778	0.590068	1.84916	31.1345	63	74.6984
3023	1.6114	1.39152	3.70037	18.8076	67	50.2294
3024	2.6468	1.01386	2.53702	19.9358	75	52.8241
3033	1.29476	1.81413	2.94392	24.899	64	62.2746
3034	8.08975	0	0.42728	31.6993	72	76.2285
3036	0.812355	2.09138	2.97644	28.4194	61	69.1713
3037	1.88072	0	86.1119	1.37329e-07	8	6.23832
3038	0	0.0149277	0.998108	14.7157	34	40.0105
3039	2.07244	0.514705	4.28636	14.7794	62	41.9403
3041	1.341	0.591867	5.19879	16.63	60	45.5431
3042	10	10	66.3665	0	79	13.1083
3043	2.71726	0.47408	1.58365	34.2484	72	81.3267
3048	3.57677	0.267282	1.89162	18.3701	53	48.6511

## Sheet: Psychoactive
ID	Psychoactive Medication ( prescribed = 1).
1207	0
13007	0
13008	0
13009	0
13011	1
13015	0
13016	1
13018	0
13019	1
13020	1
13021	0
13023	0
13024	0
13025	0
13026	0
13027	0
13028	0
13029	0
13030	0
13032	1
13033	0
16001	0
16002	0
16003	0
16004	0
16005	0
16007	0
13010	1
13013	0
13014	0
13017	0
13022	1
1025	0
1029	0
1030	0
1032	0
1033	0
1034	0
1035	0
1037	1
1039	0
1040	1
1042	0
1044	0
1045	0
1048	0
1060	0
1061	0
1064	0
1067	0
1070	0
1073	0
1074	0
1080	0
1083	1
1087	0
1094	0
1095	0
1097	0
1099	0
1108	0
1111	1
1114	0
3012	0
3015	0
3017	0
3020	0
3023	0
3024	0
3025	0
3033	0
3034	0
3036	0
3037	0
3038	0
3039	0
3041	0
3042	0
3043	0
3048	0
1432	0
1570	0
1886	0
1906	0
1943	0
1952	0
2002	0
2014	0
2017	0
2024	0
2025	0
2028	0
2076	0
1759	0
1760	0
1873	0
1929	0
1936	0
2046	0
2064	0
2067	0
2071	0
2079	0
2083	0
2085	0
1031	0
1047	0
1062	1
1072	0
1081	0
1085	0
1092	1
3011	0
3044	1
1746	0
2011	0
2027	0
2074	0
2094	0
1415	0
1990	0
2031	0
2032	0
2068	0
2082	0
2088	0

## Sheet: Sheet2
ID	group	All	Low_Prob	Mid_Prob	High_Prob	Low_Rew	Mid_Rew	High_Rew	Low_Prob_Low_Rew	Low_Prob_Mid_Rew	Low_Prob_High_Rew	Mid_Prob_Low_Rew	Mid_Prob_Mid_Rew	Mid_Prob_High_Rew	High_Prob_Low_Rew	High_Prob_Mid_Rew	High_Prob_High_Rew	TrialCount
2002	CBP	0.969532	0.447832	1.23096	1.31812	0.918545	1.15026	0.823898	0	0.785398	0	1.1832	1.5708	1.10715	1.5708	1.5708	1.0472	54
3044	HC	0.664215	0.25268	0.61548	1.0472	0.47668	0.673352	0.901832	0	0	0.523599	0.387597	0.61548	0.886077	0.785398	1.15026	1.5708	66

## Sheet: Sheet3
ID	k	T	h	Fit	numTrials	BIC
3044	1.03601	1.71818	3.87881	22.5671	62	57.5156
1084	2.04692	1.30658	3.42882	16.4541	70	45.6537
13012	3.25926	0	1.59038	29.9069	61	72.1465
